# Supplementary material for: Mechanistic insight into the assembly of the HerA–NurA helicase–nuclease DNA end resection complex
Source: Nucleic Acids Res. 2017 Oct 9;45(20):12025–38. doi: 10.1093/nar/gkx890 (PMC5715905; doi:10.1093/nar/gkx890)
Supplement: Supplementary Data [file gkx890_supp.zip]

Archive with 2 entries (2 files):
- nar-02356-h-2017-File002.pdf
- nar-02356-h-2017-File003.mov
